# Supplementary material for: A Generative Angular Model of Protein Structure Evolution
Source: Mol Biol Evol. 2017 Apr 27;34(8):2085–100. doi: 10.1093/molbev/msx137 (PMC5850488; doi:10.1093/molbev/msx137)
Supplement: Supplementary Data [file msx137_Supp.zip]

Archive with 3 entries (3 files):
- benchmarks.xlsx
- hiddenstates64.pdf
- supplementary-revision.pdf
