# Supplementary material for: A Generative Angular Model of Protein Structure Evolution
Source: Mol Biol Evol. 2017 Apr 27;34(8):2085–100. doi: 10.1093/molbev/msx137 (PMC5850488; doi:10.1093/molbev/msx137)
Supplement: Supplementary Data [file msx137_Supp.zip › benchmarks.xlsx]

## Sheet: Benchmarks - angular distance
Dataset	H=8	H=16	H=32	H=48	H=64	H=80	H=96	H=112
1	0.588762	0.560046	0.558613	0.548701	0.565914	0.550219	0.549139	0.558002
2	0.716517	0.752511	0.712248	0.717179	0.722001	0.704205	0.70073	0.714106
3	0.987299	0.949535	0.955923	0.899219	0.929465	0.922383	0.927076	0.950222
4	0.68837	0.653844	0.646514	0.619394	0.66311	0.653479	0.66792	0.654114
5	0.693029	0.70183	0.685641	0.711806	0.698711	0.72982	0.720027	0.734079
6	0.403527	0.422844	0.382303	0.399744	0.491357	0.462533	0.54778	0.566741
7	0.378466	0.373335	0.360437	0.353486	0.372728	0.348578	0.36294	0.350987
8	1.16107	1.12751	1.15498	1.14266	1.13663	1.12344	1.12577	1.16401
9	0.693163	0.719167	0.704105	0.6807	0.704301	0.700352	0.693396	0.696783
10	0.716051	0.690404	0.731657	0.714332	0.668266	0.712338	0.692197	0.686163
11	0.423549	0.402737	0.399867	0.405496	0.41188	0.397786	0.402358	0.392596
12	0.419491	0.404344	0.404296	0.395593	0.405207	0.398267	0.403322	0.397466
13	0.383365	0.391503	0.388277	0.372161	0.386059	0.385583	0.371675	0.383872
14	0.584658	0.577404	0.579315	0.573071	0.590047	0.577759	0.56739	0.571895
15	0.592282	0.580804	0.585274	0.591891	0.585943	0.58146	0.588314	0.583406
16	0.589985	0.592026	0.592082	0.58019	0.57011	0.570415	0.57234	0.560113
17	1.11569	1.06057	1.05944	1.04254	1.08266	1.07897	1.06734	1.09016
18	0.91158	0.938373	1.02513	1.01544	0.972761	0.953905	1.0354	0.963377
19	0.622942	0.620191	0.601698	0.604318	0.625059	0.630482	0.60497	0.610155
20	0.675729	0.637819	0.648019	0.636489	0.632751	0.614502	0.629552	0.601107
21	0.817956	0.748143	0.772641	0.82002	0.828366	0.78686	0.80452	0.789856
22	0.939557	0.923159	0.915186	0.917816	0.907972	0.904311	0.908405	0.916333
23	0.275475	0.276466	0.271007	0.264524	0.261028	0.268018	0.268089	0.26115
24	0.850178	0.774941	0.826781	0.85213	0.852088	0.833608	0.803808	0.852888
25	0.664082	0.634741	0.670182	0.651573	0.671216	0.629658	0.61272	0.644814
26	0.716972	0.653927	0.69344	0.694962	0.676813	0.679286	0.731877	0.693223
27	0.920539	0.80005	0.795971	0.798083	0.82767	0.842099	0.854872	0.849797
28	0.870865	0.839404	0.868423	0.907633	0.893915	0.902727	0.909003	0.909841
29	0.46816	0.458324	0.445894	0.453021	0.443691	0.45093	0.451797	0.435919
30	1.21309	1.11975	1.08965	1.17745	1.13784	1.12336	1.11784	1.12596
31	0.619442	0.627423	0.669159	0.625032	0.611317	0.625507	0.623327	0.59545
32	0.93614	0.931393	0.940854	0.883465	0.895094	0.901576	0.906955	0.920797
33	0.983629	0.952913	0.950261	1.02636	1.0066	0.951303	1.034	1.06969
34	0.500609	0.491731	0.471398	0.471753	0.499705	0.482041	0.496259	0.486145
35	0.333792	0.332104	0.32899	0.32525	0.32401	0.327307	0.324765	0.323108
36	0.570413	0.599999	0.548359	0.532254	0.587742	0.516478	0.545004	0.554015
37	1.15828	1.18177	1.16973	1.19601	1.1667	1.14944	1.1054	1.1237
38	1.16216	1.15822	1.10937	1.03232	1.00595	1.11044	0.994411	0.97557
mean angular distance	0.720	0.702	0.703	0.701	0.706	0.700	0.703	0.704
standard error	0.042	0.040	0.040	0.041	0.039	0.040	0.039	0.040

## Sheet: Model selection
Full dataset
No. hidden states	8	16	32	48	52	56	60	64	68	72	76	80	96	112
No. parameters	672	1280	2880	4992	5600	6240	6912	7616	8352	9120	9920	10752	14400	18560
No. of data points	417870	417870	417870	417870	417870	417870	417870	417870	417870	417870	417870	417870	417870	417870
Total marginal log-likelihood	-1.10175e+06	-963856	-909952	-871329	-865481	-857661	-852421	-838647	-834165	-830332	-826817	-825758	-824826	-803480
AIC	2,204,849.9	1,930,272.9	1,825,663.7	1,752,643.0	1,742,162.7	1,727,802.5	1,718,666.2	1,692,525.4	1,685,034.1	1,678,903.6	1,673,474.7	1,673,020.2	1,678,451.9	1,644,080.5
BIC	2,212,203.5	1,944,279.9	1,857,179.3	1,807,270.1	1,803,443.1	1,796,086.3	1,794,303.7	1,775,866.7	1,776,429.4	1,778,703.1	1,782,028.5	1,790,678.6	1,836,030.0	1,847,181.2
